# Supplementary material for: Genome-Wide Analysis of the Rhododendron AP2/ERF Gene Family: Identification and Expression Profiles in Response to Cold, Salt and Drought Stress
Source: Plants (Basel). 2023 Feb 22;12(5):994. doi: 10.3390/plants12050994 (PMC10005251; doi:10.3390/plants12050994)
Supplement: Supplementary file 1 [file plants-12-00994-s001.zip]

Archive with 3 entries (3 files):
- Figure S1 Interaction network of RsAP2 protein referring to orthologs in Arabidopsis..jpg
- Table S1 Features of RsAP2.xlsx
- Table S2 Cis-acting elements of RsAP2 promoters .pdf
