# Supplementary material for: Genome-Wide Analysis of the Rhododendron AP2/ERF Gene Family: Identification and Expression Profiles in Response to Cold, Salt and Drought Stress
Source: Plants (Basel). 2023 Feb 22;12(5):994. doi: 10.3390/plants12050994 (PMC10005251; doi:10.3390/plants12050994)
Supplement: Supplementary file 1 [file plants-12-00994-s001.zip › Table S1 Features of RsAP2.xlsx]

## Sheet: Sheet1
Name	ID	Subfamily	Subgroup	length	MW(Da)	pI	Chr	Genomic Location	Subcelluar localization
RsAP2-1	ptg000081l.638	ERF	Ⅷ	224	24484	9.56	chr1	1916248-1917546	Nucleus,Mitochondrion
RsAP2-2	ptg000081l.482	ERF	Ⅷ	249	26652.3	9.27	chr1	3950755-3951897	Chloroplast
RsAP2-3	ptg000028l.288	DREB	Ⅳ	525	58766.1	4.31	chr1	24506466-24508040	Nucleus
RsAP2-4	ptg000071l.194	AP2		445	48504.1	8.88	chr1	46573307-46577390	Nucleus
RsAP2-5	ptg000030l.442	ERF	Ⅸ	219	24476	4.94	chr1	54065017-54066485	Nucleus
RsAP2-6	ptg000030l.440	DREB	Ⅰ	153	17352	5.42	chr1	54100028-54100486	Nucleus
RsAP2-7	ptg000030l.22	ERF	Ⅸ	335	36400.2	5.3	chr1	60889144-60890148	Nucleus,Cytoplasm
RsAP2-8	ptg000086l.202	ERF	Ⅸ	334	36335.2	5.3	chr1	61320229-61321230	Nucleus
RsAP2-9	ptg000086l.295	ERF	Ⅶ	277	30630.7	6.53	chr1	62471635-62474317	Nucleus
RsAP2-10	ptg000053l.196	ERF	Ⅶ	291	32448.5	4.69	chr2	657795-659332	Chloroplast
RsAP2-11	ptg000042l.1	ERF	Ⅸ	223	25126.8	4.86	chr2	3424793-3425461	Chloroplast,Nucleus
RsAP2-12	ptg000042l.219	ERF	Ⅵ	227	25461.1	4.94	chr2	5654350-5655606	Cytoplasm
RsAP2-13	ptg000042l.432	AP2		477	52531.4	6.44	chr2	8427808-8432084	Nucleus
RsAP2-14	ptg000128l.100	DREB	Ⅲ	242	26577.4	7.71	chr2	10443865-10444590	Nucleus
RsAP2-15	ptg000018l.23	AP2		459	48607.9	5.44	chr2	62669822-62673194	Nucleus
RsAP2-16	ptg000139l.56	DREB	Ⅱ	129	13671.2	4.4	chr3	20797468-20798113	Chloroplast
RsAP2-17	ptg000139l.46	AP2		503	55227.1	5.27	chr3	21157465-21161403	Nucleus
RsAP2-18	ptg000027l.73	ERF	Ⅹ	360	39068.4	6.81	chr3	34854184-34857902	Nucleus
RsAP2-19	ptg000027l.231	DREB	Ⅰ	343	37612.6	5.92	chr3	38237112-38239016	Nucleus,Cytoplasm
RsAP2-20	ptg000027l.459	ERF	Ⅸ	203	22764.5	5.24	chr3	42197750-42198358	Nucleus,Cytoplasm
RsAP2-21	ptg000122l.240	DREB	Ⅳ	216	23537	5.14	chr4	12535302-12538445	Nucleus
RsAP2-22	ptg000094l.14	AP2		706	77053	6.2	chr4	14102679-14108438	Nucleus
RsAP2-23	ptg000094l.5	DREB	Ⅳ	286	32333.9	5.85	chr4	14343557-14344414	Nucleus
RsAP2-24	ptg000075l.168	RAV		369	42108.6	7.36	chr4	19631725-19632831	Nucleus
RsAP2-25	ptg000098l.45	DREB	Ⅲ	249	26866.1	4.8	chr4	45471839-45473440	Nucleus
RsAP2-26	ptg000098l.379	DREB	Ⅱ	218	23635.4	4.39	chr4	50984784-50985437	Nucleus
RsAP2-27	ptg000019l.376	ERF	Ⅸ	150	16923.4	6.54	chr5	4271559-4272008	Nucleus
RsAP2-28	ptg000019l.377	ERF	Ⅸ	148	16553	6	chr5	4276959-4277402	Nucleus,Mitochondrion
RsAP2-29	ptg000019l.378	ERF	Ⅸ	205	22585.3	6.55	chr5	4292096-4292710	Nucleus,Cytoplasm
RsAP2-30	ptg000019l.611	ERF	Ⅵ	331	36349	4.91	chr5	7037833-7038825	Chloroplast
RsAP2-31	ptg000016l.341	AP2		488	53321.4	7.62	chr5	11465136-11469435	Nucleus,Cytoplasm
RsAP2-32	ptg000008l.328	RAV		354	40615.2	8.88	chr5	37152404-37153465	Nucleus
RsAP2-33	ptg000008l.447	AP2		488	53322.1	6.58	chr5	38790054-38793723	Nucleus
RsAP2-34	ptg000007l.97	ERF	Ⅶ	384	42659.3	4.42	chr6	1154524-1157338	Nucleus
RsAP2-35	ptg000007l.144	AP2		552	60660.3	6.31	chr6	1758129-1762104	Nucleus
RsAP2-36	ptg000007l.271	DREB	Ⅲ	215	23102.3	5.08	chr6	3310597-3311733	Chloroplast
RsAP2-37	ptg000007l.391	ERF	Ⅴ	210	23050.2	9.3	chr6	4555343-4556253	Chloroplast,Mitochondrion
RsAP2-38	ptg000007l.449	ERF	Ⅷ	294	32161.1	10.57	chr6	5114620-5115501	Chloroplast,Nucleus
RsAP2-39	ptg000007l.503	AP2		361	40470.1	7.06	chr6	5722624-5729021	Nucleus
RsAP2-40	ptg000005l.2	ERF	Ⅵ-L	348	38955.3	4.47	chr6	25970590-25972943	Nucleus
RsAP2-41	ptg000012l.369	AP2		483	54022.9	7.43	chr6	34734564-34739787	Nucleus
RsAP2-42	ptg000012l.473	AP2		604	66482.3	7.89	chr6	36187685-36191582	Nucleus
RsAP2-43	ptg000012l.679	DREB	Ⅰ	402	44706.8	4.34	chr6	38675749-38676954	Nucleus
RsAP2-44	ptg000101l.186	AP2		519	57310.5	6.41	chr6	45155080-45160543	Nucleus
RsAP2-45	ptg000101l.60	ERF	Ⅹ	365	39160.5	7.13	chr6	46381479-46382903	Nucleus
RsAP2-46	ptg000120l.136	DREB	Ⅳ	202	21879.4	5.36	chr7	1941733-1942338	Chloroplast,Nucleus
RsAP2-47	ptg000120l.267	DREB	Ⅱ	149	16853.8	10.22	chr7	3840895-3841341	Nucleus
RsAP2-48	ptg000120l.355	AP2		612	67692.5	6.78	chr7	5106751-5110817	Nucleus
RsAP2-49	ptg000013l.409	ERF	Ⅸ	248	27165.1	4.96	chr7	8964829-8965572	Nucleus
RsAP2-50	ptg000047l.164	ERF	Ⅸ	238	25703.7	5.42	chr7	26837074-26837787	Nucleus,Cytoplasm
RsAP2-51	ptg000047l.163	ERF	Ⅸ	307	34187.9	4.7	chr7	26852087-26853007	Nucleus
RsAP2-52	ptg000047l.162	ERF	Ⅸ	310	34520.5	4.75	chr7	26863968-26864897	Nucleus
RsAP2-53	ptg000033l.157	DREB	Ⅲ	200	20737.7	4.35	chr7	29874716-29875315	Nucleus
RsAP2-54	ptg000033l.61	ERF	Ⅵ	327	36054.7	5.55	chr7	31008311-31009605	Chloroplast,Nucleus
RsAP2-55	ptg000033l.34	DREB	Ⅰ	298	32235	9.15	chr7	31209823-31211514	Nucleus,Plasma membrane
RsAP2-56	ptg000086l.45	ERF	Ⅹ	429	46263.5	4.74	chr7	32376623-32377909	Chloroplast,Nucleus
RsAP2-57	ptg000086l.75	AP2		378	42167.7	4.62	chr7	32651219-32655678	Chloroplast,Nucleus
RsAP2-58	ptg000076l.121	DREB	Ⅲ	259	28050.2	4.82	chr7	37448337-37449113	Nucleus
RsAP2-59	ptg000091l.135	ERF	Ⅹ	906	100726	9.46	chr7	40612004-40624723	Nucleus
RsAP2-60	ptg000091l.183	DREB	Ⅲ	220	24591.5	4.72	chr7	41038804-41039463	Nucleus
RsAP2-61	ptg000034l.573	DREB	Ⅲ	264	28309.7	6.63	chr8	4000418-4004241	Nucleus,Cytoplasm
RsAP2-62	ptg000034l.572	DREB	Ⅲ	357	39587.9	5	chr8	4069015-4072337	Nucleus
RsAP2-63	ptg000034l.571	DREB	Ⅲ	266	28863.4	8.62	chr8	4077646-4078618	Nucleus
RsAP2-64	ptg000034l.213	soloist		391	43103	6.96	chr8	10374758-10376211	Nucleus
RsAP2-65	ptg000146l.41	ERF	Ⅵ-L	200	21660.8	8.48	chr8	30916995-30918038	Nucleus
RsAP2-66	ptg000146l.40	ERF	Ⅵ-L	298	32876.9	4.38	chr8	30936031-30936924	Nucleus
RsAP2-67	ptg000146l.1	RAV		359	39309.7	9.35	chr8	31634258-31635334	Nucleus
RsAP2-68	ptg000082l.142	DREB	Ⅳ	285	30624.3	8.27	chr8	40149594-40150448	Nucleus
RsAP2-69	ptg000082l.163	DREB	Ⅳ	584	65510.2	9.54	chr8	40325891-40332342	Nucleus
RsAP2-70	ptg000082l.243	ERF	Ⅸ	247	26950.2	8.44	chr8	41054091-41054831	Nucleus
RsAP2-71	ptg000082l.245	ERF	Ⅸ	292	32371.7	8.24	chr8	41076747-41078057	Nucleus
RsAP2-72	ptg000082l.246	ERF	Ⅸ	204	21961.2	7.35	chr8	41084057-41084668	Nucleus
RsAP2-73	ptg000082l.309	DREB	Ⅲ	326	34418.8	6.1	chr8	41651532-41652509	Nucleus,Plasma membrane
RsAP2-74	ptg000082l.401	ERF	Ⅵ	378	42168.5	4.83	chr8	42582624-42584357	Nucleus
RsAP2-75	ptg000003l.124	DREB	Ⅰ	298	32874.8	7.8	chr9	1626862-1629168	Extracell,Nucleus
RsAP2-76	ptg000003l.144	ERF	Ⅴ	340	37431.4	5.03	chr9	1857982-1859121	Nucleus
RsAP2-77	ptg000003l.461	ERF	Ⅴ	186	20707.4	8.48	chr9	7728195-7729628	Chloroplast,Mitochondrion
RsAP2-78	ptg000003l.519	ERF	Ⅴ	207	22811.7	8.96	chr9	8911692-8912990	Nucleus
RsAP2-79	ptg000003l.521	DREB	Ⅲ	210	22863.5	6.53	chr9	8950024-8951526	Nucleus,Cytoplasm
RsAP2-80	ptg000003l.714	DREB	Ⅲ	307	33204.7	6.18	chr9	12811361-12827761	Nucleus
RsAP2-81	ptg000003l.715	DREB	Ⅲ	258	27612.6	4.78	chr9	12840879-12841652	Nucleus
RsAP2-82	ptg000003l.716	ERF	Ⅵ	240	25737.7	5.15	chr9	12849643-12850362	Nucleus
RsAP2-83	ptg000046l.19	ERF	Ⅷ	240	25777.6	9.74	chr9	22563467-22564186	Nucleus
RsAP2-84	ptg000046l.22	ERF	Ⅷ	158	17160.1	9.77	chr9	22636424-22636897	Chloroplast,Nucleus
RsAP2-85	ptg000048l.174	DREB	Ⅳ	336	37267.9	10.42	chr9	38197820-38208339	Chloroplast
RsAP2-86	ptg000048l.199	ERF	Ⅸ	152	17100.5	7.77	chr9	38867679-38868134	Nucleus
RsAP2-87	ptg000026l.24	ERF	Ⅷ	288	32196.2	6.86	chr10	252607-253470	Nucleus,Plasma membrane
RsAP2-88	ptg000026l.117	AP2		287	32387.2	5.42	chr10	1235295-1241437	Nucleus,Plasma membrane
RsAP2-89	ptg000010l.176	DREB	Ⅲ	309	33439.1	8.84	chr10	10126041-10127883	Mitochondrion
RsAP2-90	ptg000056l.82	ERF	Ⅸ	241	26528.8	6.54	chr10	26556582-26557588	Nucleus,Cytoplasm
RsAP2-91	ptg000056l.84	ERF	Ⅸ	289	32153.6	6.69	chr10	26583761-26585328	Nucleus
RsAP2-92	ptg000056l.85	ERF	Ⅸ	208	22360.6	8.45	chr10	26598335-26599515	Nucleus
RsAP2-93	ptg000056l.119	DREB	Ⅲ	202	21736.3	5.88	chr10	27122310-27122915	Nucleus
RsAP2-94	ptg000025l.10	DREB	Ⅲ	232	25331.1	5.05	chr10	28783878-28784573	Nucleus
RsAP2-95	ptg000025l.11	DREB	Ⅲ	232	25194.6	5.06	chr10	28787223-28787918	Nucleus
RsAP2-96	ptg000025l.189	ERF	Ⅵ	364	39835	4.53	chr10	30756542-30757633	Nucleus
RsAP2-97	ptg000025l.470	DREB	Ⅱ	176	18982.6	4.95	chr10	34299798-34300325	Cytoplasm
RsAP2-98	ptg000025l.585	DREB	Ⅲ	228	24920.3	4.86	chr10	35579186-35579869	Nucleus
RsAP2-99	ptg000025l.690	ERF	Ⅴ	197	21195.2	4.55	chr10	36701783-36706035	Nucleus,Chloroplast
RsAP2-100	ptg000083l.62	ERF	Ⅸ	232	25525.3	6.28	chr11	3977131-3977826	Nucleus
RsAP2-101	ptg000165l.405	ERF	Ⅹ	330	35923	8.66	chr11	16646558-16649673	Nucleus
RsAP2-102	ptg000058l.153	DREB	Ⅱ	215	23380.9	8.02	chr11	20380895-20381539	Nucleus
RsAP2-103	ptg000040l.439	DREB	Ⅳ	202	21920.4	6.79	chr12	5658667-5659272	Nucleus
RsAP2-104	ptg000040l.417	DREB	Ⅲ	225	24209.7	6.94	chr12	5909082-5909756	Nucleus
RsAP2-105	ptg000040l.190	DREB	Ⅱ	162	18159.8	6.53	chr12	9436430-9436915	Nucleus
RsAP2-106	ptg000040l.62	AP2		608	66690.6	8.12	chr12	11344060-11348387	Nucleus,Mitochondrion
RsAP2-107	ptg000035l.89	DREB	Ⅱ	210	22662.7	6.88	chr12	17636446-17637075	Nucleus
RsAP2-108	ptg000039l.312	ERF	Ⅷ	244	25101.7	8.67	chr12	25477031-25478068	Mitochondrion,Nucleus
RsAP2-109	ptg000089l.23	DREB	Ⅰ	401	44910.8	6	chr12	27303599-27306153	Nucleus
RsAP2-110	ptg000089l.212	ERF	Ⅷ	225	24418.9	9	chr12	30295533-30296745	Nucleus
RsAP2-111	ptg000089l.639	DREB	Ⅰ	349	38596.3	5.99	chr12	35797558-35798604	Nucleus
RsAP2-112	ptg000085l.70	DREB	Ⅱ	176	18930.8	5.06	chr13	1388564-1389091	Nucleus
RsAP2-113	ptg000060l.865	DREB	Ⅱ	247	27414	7.5	chr13	2105299-2105826	Nucleus,Cytoplasm
RsAP2-114	ptg000060l.819	ERF	Ⅸ	337	37372.8	5.62	chr13	2595925-2596935	Nucleus,Cytoplasm
RsAP2-115	ptg000060l.201	RAV		365	40337	9.74	chr13	12148824-12149918	Nucleus
RsAP2-116	ptg000060l.184	ERF	Ⅵ-L	341	37697.5	4.22	chr13	12488203-12490913	Nucleus
RsAP2-117	ptg000060l.86	ERF	Ⅹ	176	18930.8	5.06	chr13	14797874-14804413	Nucleus
RsAP2-118	ptg000111l.80	soloist		398	44347.3	6.36	chr13	26654205-26662835	Nucleus,Cytoplasm
RsAP2-119	ptg000041l.45	AP2		325	36683.5	6.35	chr13	28189171-28194994	Nucleus
RsAP2-120	ptg000041l.198	DREB	Ⅲ	233	24910.1	5.32	chr13	29900054-29900752	Nucleus
